# Supplementary material for: Persistence of Metarhizium brunneum (Ascomycota: Hypocreales) in the Soil Is Affected by Formulation Type as Shown by Strain-Specific DNA Markers
Source: J Fungi (Basel). 2023 Feb 9;9(2):229. doi: 10.3390/jof9020229 (PMC9966207; doi:10.3390/jof9020229)
Supplement: Supplementary file 1 [file jof-09-00229-s001.zip]

Archive with 1 entries (1 files):
- jof-2119659-supplementary.pdf
